# Supplementary material for: Methyl isonicotinate 1-oxide
Source: Acta Crystallogr Sect E Struct Rep Online. 2010 Feb 10;66(Pt 3):o584. doi: 10.1107/S1600536810004629 (PMC2983661; doi:10.1107/S1600536810004629)
Supplement: Supplementary file 2 [file e-66-0o584-Isup2.hkl]

# 
# h,k,l, Fc-squared, Fo-squared, sigma(Fo-squared) and status flag 
# 
data_I
_shelx_title ' 1 in P2(1)/c' 
_shelx_refln_list_code          4 
_shelx_F_calc_maximum       92.68 
_exptl_crystal_F_000       320.00 
_reflns_d_resolution_high  0.7702 
 
loop_ 
 _symmetry_equiv_pos_as_xyz 
 'x, y, z' 
 '-x, y+1/2, -z+1/2' 
 '-x, -y, -z' 
 'x, -y-1/2, z-1/2' 
 
_cell_length_a     7.2429 
_cell_length_b    10.3474 
_cell_length_c     9.8976 
_cell_angle_alpha  90.000 
_cell_angle_beta  105.088 
_cell_angle_gamma  90.000 
 
_shelx_F_squared_multiplier     1.000 
 
loop_ 
 _refln_index_h 
 _refln_index_k 
 _refln_index_l 
 _refln_F_squared_calc 
 _refln_F_squared_meas 
 _refln_F_squared_sigma 
 _refln_observed_status 
   2   0   0     8590.24     8088.67    111.96 o 
   3   0   0       30.45       28.43      1.04 o 
   4   0   0       36.52       35.83      1.82 o 
   5   0   0      156.10      151.91     19.77 o 
   6   0   0        0.02        0.88      1.02 o 
   7   0   0       66.45       75.77      5.68 o 
   8   0   0        0.07        1.17      1.54 o 
   9   0   0        0.47       -0.72      1.56 o 
   1   1   0       15.48       11.73      0.26 o 
   2   1   0     3573.61     3504.77     38.75 o 
   3   1   0      219.19      208.28      3.65 o 
   4   1   0        0.17       -0.01      0.19 o 
   5   1   0      206.47      219.15      6.86 o 
   6   1   0       10.94        8.29      0.83 o 
   7   1   0        2.90        2.13      1.61 o 
   8   1   0        0.60        0.98      1.02 o 
   9   1   0        0.00        0.56      1.03 o 
   0   2   0     2374.98     2743.06     25.25 o 
   1   2   0       31.30       29.73      0.81 o 
   2   2   0      297.74      276.77      6.53 o 
   3   2   0       22.32       21.72      0.81 o 
   4   2   0       19.40       19.91      0.99 o 
   5   2   0       22.06       20.09      1.23 o 
   6   2   0        2.63        3.94      0.75 o 
   7   2   0        0.81        0.91      0.90 o 
   8   2   0        3.44        1.44      1.18 o 
   1   3   0        2.96        3.08      0.32 o 
   2   3   0        0.12        0.70      0.36 o 
   3   3   0       80.36       72.79      1.76 o 
   4   3   0        5.52        6.15      0.63 o 
   5   3   0        0.00        0.26      0.44 o 
   6   3   0        1.27        1.50      0.69 o 
   7   3   0        5.85        5.91      1.04 o 
   8   3   0        7.95        7.78      1.55 o 
   0   4   0        9.29       12.69      0.66 o 
   1   4   0       59.72       66.51      2.23 o 
   2   4   0      654.01      716.19      9.60 o 
   3   4   0      241.10      258.76      7.87 o 
   4   4   0      227.57      233.53      5.74 o 
   5   4   0      106.18      109.76      3.64 o 
   6   4   0        4.14        4.64      0.89 o 
   7   4   0        1.44        5.37      1.92 o 
   8   4   0        4.82        6.33      1.86 o 
   1   5   0        4.76        7.68      0.50 o 
   2   5   0      855.87      971.89     14.20 o 
   3   5   0        6.21        6.92      0.70 o 
   4   5   0        0.78        0.66      0.95 o 
   5   5   0       32.30       31.48      1.69 o 
   6   5   0        0.16        0.63      0.88 o 
   7   5   0       43.89       47.99      3.07 o 
   8   5   0        1.12        2.07      2.12 o 
   0   6   0      121.57      135.46      3.70 o 
   1   6   0        1.38        1.99      0.37 o 
   2   6   0       98.31      104.78      3.77 o 
   3   6   0        9.86        7.47      0.66 o 
   4   6   0       63.19       59.95      2.42 o 
   5   6   0       10.13        9.27      1.96 o 
   6   6   0        0.54        1.12      1.02 o 
   7   6   0       12.09       11.99      1.89 o 
   8   6   0        0.52        1.46      2.36 o 
   1   7   0        0.08        3.23      1.26 o 
   2   7   0       19.62       20.51      1.27 o 
   3   7   0       47.85       42.94      1.55 o 
   4   7   0        1.95        3.19      0.78 o 
   5   7   0        4.36        5.01      0.90 o 
   6   7   0        0.12        1.07      0.98 o 
   7   7   0        0.57        0.13      0.83 o 
   0   8   0      324.70      292.81     16.49 o 
   1   8   0       85.11       81.79      2.42 o 
   2   8   0      115.44      107.42      4.42 o 
   3   8   0       45.25       43.30      1.79 o 
   4   8   0        0.16        0.10      0.62 o 
   5   8   0        2.76        5.85      1.23 o 
   6   8   0        0.10        1.57      1.01 o 
   7   8   0        1.03        1.58      1.47 o 
   1   9   0       53.39       51.84      2.04 o 
   2   9   0      117.86      108.13      4.68 o 
   3   9   0      124.39      108.17      5.64 o 
   4   9   0       27.79       24.37      2.26 o 
   5   9   0       15.59       16.55      1.96 o 
   6   9   0        0.42       -0.43      0.95 o 
   0  10   0       25.38       16.76      1.54 o 
   1  10   0        3.97        5.84      0.99 o 
   2  10   0        0.57        0.06      0.51 o 
   3  10   0        2.52        0.76      0.65 o 
   4  10   0        0.06        0.58      0.82 o 
   5  10   0        0.02        0.16      0.78 o 
   6  10   0        0.16       -0.25      0.92 o 
   1  11   0        0.10       -0.40      0.59 o 
   2  11   0        1.56        0.83      0.71 o 
   3  11   0        0.12       -0.78      0.82 o 
   4  11   0        0.00        0.31      0.73 o 
   5  11   0        0.13        0.19      0.88 o 
   0  12   0        5.60        2.96      2.19 o 
   1  12   0        0.01       -0.95      0.95 o 
   2  12   0        0.51        0.61      0.90 o 
   3  12   0        2.08        0.10      0.94 o 
   4  12   0        0.22        1.47      1.37 o 
   1  13   0        4.12        7.99      1.74 o 
   2  13   0        0.58        1.86      1.41 o 
  -9   1   1        1.42        0.97      1.14 o 
  -8   1   1        0.00       -0.51      0.82 o 
  -7   1   1       16.41       17.21      1.69 o 
  -6   1   1        1.18        1.54      0.74 o 
  -5   1   1        7.50        9.23      0.83 o 
  -4   1   1        5.44        9.36      1.30 o 
  -3   1   1       19.56       17.02      0.44 o 
  -2   1   1     2897.62     2650.28     24.29 o 
  -1   1   1        9.17        7.69      0.20 o 
   1   1   1      139.61      142.62      2.08 o 
   2   1   1      110.49       97.46      1.42 o 
   3   1   1       49.34       53.63      1.45 o 
   4   1   1        2.25        2.51      0.36 o 
   5   1   1       42.33       41.76      1.79 o 
   6   1   1        0.09        0.27      0.55 o 
   7   1   1        1.51        1.28      1.01 o 
   8   1   1        0.97        0.14      1.02 o 
  -9   2   1        0.07        6.14      3.43 o 
  -8   2   1        0.01        0.32      0.82 o 
  -7   2   1        0.48        1.51      0.87 o 
  -6   2   1       14.71       17.12      1.31 o 
  -5   2   1        3.74        2.77      0.56 o 
  -4   2   1       19.28       17.41      0.89 o 
  -3   2   1       98.92       92.28      2.22 o 
  -2   2   1       62.52       53.26      0.88 o 
  -1   2   1       25.77       15.99      0.44 o 
   0   2   1      149.59      149.89      4.59 o 
   1   2   1      368.99      422.08     12.86 o 
   2   2   1      407.16      380.31      8.83 o 
   3   2   1       63.29       53.13      1.87 o 
   4   2   1       76.15       77.10      2.24 o 
   5   2   1        2.87        3.96      0.71 o 
   6   2   1        4.60        6.07      0.92 o 
   7   2   1        0.04        1.52      1.12 o 
   8   2   1        0.21        0.33      0.91 o 
  -9   3   1        1.67        0.43      1.24 o 
  -8   3   1        1.06        1.16      1.06 o 
  -7   3   1        0.04       -0.36      0.77 o 
  -6   3   1        2.14        4.40      0.80 o 
  -5   3   1        8.95        7.16      0.80 o 
  -4   3   1       39.24       39.74      1.39 o 
  -3   3   1      454.66      448.21      8.56 o 
  -2   3   1        0.10        1.12      0.23 o 
  -1   3   1       28.50       27.89      0.65 o 
   0   3   1       46.65       68.90      1.08 o 
   1   3   1     1610.80     1757.98     21.05 o 
   2   3   1      136.92      140.62      2.20 o 
   3   3   1        2.60        3.14      0.53 o 
   4   3   1       50.05       51.61      1.93 o 
   5   3   1        8.19        9.89      1.01 o 
   6   3   1        7.36        7.65      1.02 o 
   7   3   1        6.79        7.50      1.19 o 
   8   3   1       18.10       21.11      2.75 o 
  -8   4   1        0.00        0.79      1.24 o 
  -7   4   1        4.74        4.31      1.07 o 
  -6   4   1        0.59        1.34      0.79 o 
  -5   4   1       47.32       50.50      2.09 o 
  -4   4   1       27.90       23.80      2.10 o 
  -3   4   1       10.04        9.25      1.13 o 
  -2   4   1      171.73      179.09      3.47 o 
  -1   4   1      615.55      702.29     12.32 o 
   0   4   1      333.30      373.10      4.83 o 
   1   4   1       82.14       64.26      2.70 o 
   2   4   1       10.23       10.17      0.53 o 
   3   4   1      216.35      225.60      8.57 o 
   4   4   1        1.70        2.31      0.66 o 
   5   4   1        2.99        3.89      1.30 o 
   6   4   1        0.02        0.34      0.59 o 
   7   4   1        2.06        0.98      0.90 o 
   8   4   1        6.02        5.61      2.01 o 
  -8   5   1        0.57        0.44      1.12 o 
  -7   5   1        1.34        3.01      0.99 o 
  -6   5   1        7.16        7.20      1.06 o 
  -5   5   1       22.24       22.38      1.75 o 
  -4   5   1       70.60       71.51      2.36 o 
  -3   5   1        0.03        0.44      0.24 o 
  -2   5   1      627.95      674.76     25.80 o 
  -1   5   1        1.34        2.45      0.31 o 
   0   5   1     1053.54     1343.92     17.84 o 
   1   5   1        0.85        3.48      0.85 o 
   2   5   1      186.84      222.20      4.45 o 
   3   5   1       73.29       86.10      2.59 o 
   4   5   1       30.21       33.04      1.93 o 
   5   5   1       17.42       17.89      1.48 o 
   6   5   1        2.68        2.86      0.97 o 
   7   5   1       39.25       41.31      3.40 o 
   8   5   1        1.76        2.10      2.22 o 
  -8   6   1        0.16       -1.20      1.61 o 
  -7   6   1        8.89       10.85      1.78 o 
  -6   6   1        1.98        2.19      1.05 o 
  -5   6   1        0.92        0.01      0.44 o 
  -4   6   1       17.52       14.95      1.13 o 
  -3   6   1        0.44        1.44      0.47 o 
  -2   6   1       18.84       23.37      0.95 o 
  -1   6   1        4.25        6.07      0.61 o 
   0   6   1        0.62        0.90      0.36 o 
   1   6   1        0.75        1.60      0.36 o 
   2   6   1       55.18       58.36      2.23 o 
   3   6   1       22.01       16.93      1.29 o 
   4   6   1        3.34        4.32      0.79 o 
   5   6   1       57.38       64.06      3.03 o 
   6   6   1        2.16        2.61      0.98 o 
   7   6   1        6.26        6.79      1.43 o 
  -7   7   1        0.58       -0.41      0.89 o 
  -6   7   1        0.00        1.06      0.91 o 
  -5   7   1        0.21        1.67      0.79 o 
  -4   7   1       10.89       11.96      1.36 o 
  -3   7   1        0.04        0.00      0.56 o 
  -2   7   1       49.26       52.18      1.79 o 
  -1   7   1        1.68        3.30      0.46 o 
   0   7   1      106.89      114.23      2.95 o 
   1   7   1        0.36        0.86      0.37 o 
   2   7   1       29.82       27.97      1.62 o 
   3   7   1        0.13        1.54      0.64 o 
   4   7   1        3.75        5.04      0.84 o 
   5   7   1        0.87        0.80      1.09 o 
   6   7   1        2.56        2.59      1.16 o 
   7   7   1        0.31        1.03      1.17 o 
  -7   8   1        0.61        2.09      1.19 o 
  -6   8   1        2.69        3.59      1.29 o 
  -5   8   1        0.30        1.42      0.90 o 
  -4   8   1        0.14        0.62      0.84 o 
  -3   8   1       60.45       61.49      2.67 o 
  -2   8   1        0.18        1.31      0.68 o 
  -1   8   1      399.12      451.18     23.00 o 
   0   8   1        4.28        6.03      0.78 o 
   1   8   1       68.27       83.37      3.61 o 
   2   8   1        0.14        0.85      0.61 o 
   3   8   1        3.42        3.74      0.70 o 
   4   8   1        8.66        8.40      1.36 o 
   5   8   1        4.30        4.26      1.64 o 
   6   8   1        7.77        7.09      1.59 o 
   7   8   1        1.43        2.32      1.91 o 
  -6   9   1        2.37        3.81      1.80 o 
  -5   9   1        7.03        4.79      1.40 o 
  -4   9   1        1.63        2.53      1.66 o 
  -3   9   1       83.76       89.77      4.42 o 
  -2   9   1       56.22       64.13      2.93 o 
  -1   9   1        0.47        1.19      0.72 o 
   0   9   1       57.40       59.81      2.52 o 
   1   9   1      149.55      168.23      7.47 o 
   2   9   1        0.04        3.72      0.86 o 
   3   9   1        6.64        7.85      0.87 o 
   4   9   1       12.35        9.89      1.58 o 
   5   9   1        1.66        1.08      1.09 o 
   6   9   1        0.47        0.40      0.96 o 
  -6  10   1        0.01        1.37      1.15 o 
  -5  10   1        9.53        9.62      1.62 o 
  -4  10   1        7.57        9.03      1.62 o 
  -3  10   1        0.81        1.14      0.67 o 
  -2  10   1        2.07        1.06      0.76 o 
  -1  10   1       29.02       34.91      1.97 o 
   0  10   1        8.07        7.25      0.96 o 
   1  10   1        1.89        1.19      0.55 o 
   2  10   1       10.98        8.62      1.08 o 
   3  10   1       14.59       11.62      1.42 o 
   4  10   1        0.56        0.30      0.97 o 
   5  10   1        0.23        0.85      0.94 o 
  -5  11   1        0.06       -0.11      0.83 o 
  -4  11   1        0.17        1.11      1.52 o 
  -3  11   1        3.23        4.32      1.20 o 
  -2  11   1        0.37       -0.51      0.73 o 
  -1  11   1        0.02       -0.15      0.77 o 
   0  11   1        0.41        0.17      0.79 o 
   1  11   1        4.70        4.10      1.38 o 
   2  11   1        1.41        1.65      0.75 o 
   3  11   1        0.21        0.08      0.74 o 
   4  11   1        1.95        2.28      1.24 o 
  -4  12   1        0.08        1.72      1.13 o 
  -3  12   1        0.00       -0.11      0.74 o 
  -2  12   1        0.03        0.17      0.60 o 
  -1  12   1        0.30       -0.10      0.73 o 
   0  12   1        0.33        0.34      1.02 o 
   1  12   1        0.00        0.06      0.77 o 
   2  12   1        0.00       -0.38      1.02 o 
   3  12   1        0.64       -0.05      1.33 o 
  -2  13   1        5.05        6.68      1.85 o 
  -1  13   1        0.05        1.77      1.21 o 
   0  13   1        6.18        3.35      1.33 o 
   1  13   1        0.22        1.24      1.11 o 
  -9   0   2       10.74       12.42      2.86 o 
  -8   0   2        0.80        1.63      1.59 o 
  -7   0   2       29.79       33.65      3.35 o 
  -6   0   2        0.01       -0.36      0.83 o 
  -5   0   2        4.41        4.20      0.73 o 
  -4   0   2     2294.15     2251.45     41.84 o 
  -3   0   2        1.59        1.95      0.46 o 
  -1   0   2      231.77      157.90     18.92 o 
   0   0   2     6928.63     6023.62     73.26 o 
   1   0   2       34.49       39.98      1.96 o 
   2   0   2      285.89      265.39      6.23 o 
   3   0   2      458.09      442.96      9.39 o 
   4   0   2       16.17       16.21      1.12 o 
   5   0   2      254.67      271.26     16.79 o 
   6   0   2        0.49       -0.67      1.43 o 
   7   0   2        0.00        2.49      1.60 o 
   8   0   2        1.03        1.68      1.76 o 
  -9   1   2        0.05        0.74      1.00 o 
  -8   1   2        0.79        1.32      1.04 o 
  -7   1   2       12.78       17.01      1.69 o 
  -6   1   2        9.16        9.41      1.00 o 
  -5   1   2       10.02        7.90      0.59 o 
  -4   1   2      891.29      863.25     20.24 o 
  -3   1   2       49.14       42.65      1.07 o 
  -2   1   2       73.11       61.09      1.20 o 
  -1   1   2        1.16        1.31      0.23 o 
   0   1   2     2630.39     2610.85     27.80 o 
   1   1   2      958.05      883.68      8.84 o 
   2   1   2      125.50      154.82      2.63 o 
   3   1   2     1192.57     1221.11     17.18 o 
   4   1   2       66.45       69.06      1.78 o 
   5   1   2       28.65       27.92      1.80 o 
   6   1   2        1.57        1.66      0.62 o 
   7   1   2        0.01        0.44      0.77 o 
   8   1   2        4.41        6.29      1.60 o 
  -9   2   2        0.41        1.16      1.08 o 
  -8   2   2        0.08        1.10      0.93 o 
  -7   2   2        1.29        0.06      0.50 o 
  -6   2   2        0.65        1.66      0.80 o 
  -5   2   2        0.23        0.88      0.52 o 
  -4   2   2       33.86       31.03      1.17 o 
  -3   2   2        2.58        2.27      0.22 o 
  -2   2   2     1048.23     1069.05     18.27 o 
  -1   2   2       39.93       34.87      1.36 o 
   0   2   2      441.00      382.18      5.00 o 
   1   2   2      166.77      148.61      2.30 o 
   2   2   2       61.02       53.11      1.07 o 
   3   2   2      148.07      147.53      3.00 o 
   4   2   2        8.36        7.28      0.64 o 
   5   2   2        0.37        1.13      0.98 o 
   6   2   2       19.05       18.53      1.47 o 
   7   2   2        0.02       -0.97      0.97 o 
   8   2   2        6.75        6.19      1.73 o 
  -9   3   2        0.22        1.68      1.86 o 
  -8   3   2        0.16        0.13      0.97 o 
  -7   3   2        0.26       -0.49      0.64 o 
  -6   3   2        5.41        5.40      0.88 o 
  -5   3   2        6.98        6.59      0.75 o 
  -4   3   2        4.93        6.00      0.58 o 
  -3   3   2       13.46       15.71      0.51 o 
  -2   3   2        0.39        0.18      0.12 o 
  -1   3   2       32.87       32.55      1.61 o 
   0   3   2       10.42       11.34      0.38 o 
   1   3   2      326.31      368.95      4.97 o 
   2   3   2        5.36        5.17      0.43 o 
   3   3   2        2.06        1.67      0.45 o 
   4   3   2       32.47       28.20      1.40 o 
   5   3   2       41.24       45.42      2.17 o 
   6   3   2       54.41       56.48      2.77 o 
   7   3   2        1.73        2.12      1.16 o 
   8   3   2       11.71       13.68      2.50 o 
  -8   4   2        1.52        2.75      1.24 o 
  -7   4   2       19.44       20.11      1.70 o 
  -6   4   2       51.97       53.97      2.48 o 
  -5   4   2       53.90       52.72      2.07 o 
  -4   4   2      182.40      179.12      4.13 o 
  -3   4   2       12.47       14.52      0.98 o 
  -2   4   2        4.60        6.13      0.64 o 
  -1   4   2       45.61       52.14      2.28 o 
   0   4   2      709.99      754.96      9.76 o 
   1   4   2      554.71      644.97      8.86 o 
   2   4   2      418.90      451.11      7.02 o 
   3   4   2      332.31      360.66      7.43 o 
   4   4   2        4.02        3.47      0.72 o 
   5   4   2        0.28       -0.33      0.58 o 
   6   4   2       18.51       17.54      1.75 o 
   7   4   2       26.25       27.33      2.33 o 
   8   4   2       11.20        9.61      2.02 o 
  -8   5   2        0.00        1.01      1.67 o 
  -7   5   2        8.96        8.55      1.56 o 
  -6   5   2        0.54        0.65      0.60 o 
  -5   5   2        1.13        0.45      0.48 o 
  -4   5   2      144.97      139.13      8.05 o 
  -3   5   2        1.62        1.29      0.30 o 
  -2   5   2       39.27       41.06      1.70 o 
  -1   5   2        0.28        3.07      0.59 o 
   0   5   2     1154.51     1260.49     16.81 o 
   1   5   2        5.58        8.46      0.59 o 
   2   5   2        0.47        0.68      0.52 o 
   3   5   2       55.02       58.48      2.70 o 
   4   5   2        3.44        4.23      0.82 o 
   5   5   2      157.18      174.31     10.35 o 
   6   5   2       10.41       14.70      1.94 o 
   7   5   2       13.84       13.50      1.79 o 
  -8   6   2        0.08        0.84      1.28 o 
  -7   6   2        0.49        0.75      0.90 o 
  -6   6   2        6.78        6.60      1.19 o 
  -5   6   2        3.09        3.99      0.99 o 
  -4   6   2        9.94        8.09      1.09 o 
  -3   6   2        0.04       -0.02      0.31 o 
  -2   6   2       76.23       91.55      2.57 o 
  -1   6   2        0.80        0.80      0.23 o 
   0   6   2      146.80      155.55      5.31 o 
   1   6   2        5.57        3.56      0.47 o 
   2   6   2      150.57      164.52      7.54 o 
   3   6   2       77.71       68.95      2.12 o 
   4   6   2        4.26        5.98      0.95 o 
   5   6   2       78.97       85.99      4.00 o 
   6   6   2        1.19        1.74      0.99 o 
   7   6   2        1.03        2.37      1.34 o 
  -8   7   2        0.15        0.23      2.35 o 
  -7   7   2        0.48        0.17      0.90 o 
  -6   7   2        0.20        0.73      0.82 o 
  -5   7   2        2.83        3.03      1.03 o 
  -4   7   2        1.22        1.63      0.94 o 
  -3   7   2        8.80        7.34      0.81 o 
  -2   7   2        8.20        8.55      0.87 o 
  -1   7   2        0.33        1.79      0.51 o 
   0   7   2       56.58       61.18      2.85 o 
   1   7   2      109.23      116.36      2.90 o 
   2   7   2        3.00        3.61      0.62 o 
   3   7   2        7.78        6.43      0.76 o 
   4   7   2        0.22        0.65      0.60 o 
   5   7   2        3.92        4.29      1.12 o 
   6   7   2        0.55        0.88      0.82 o 
   7   7   2        1.44       -0.20      1.19 o 
  -7   8   2        0.13       -0.86      1.05 o 
  -6   8   2        0.23        1.03      0.96 o 
  -5   8   2       12.88       12.38      1.58 o 
  -4   8   2       37.55       30.60      2.29 o 
  -3   8   2        5.68        4.11      1.24 o 
  -2   8   2      189.92      188.43      7.10 o 
  -1   8   2      183.49      200.96      5.83 o 
   0   8   2      134.16      144.70      4.95 o 
   1   8   2       75.91       74.63      2.65 o 
   2   8   2        3.96        4.74      0.72 o 
   3   8   2        9.08        7.87      0.88 o 
   4   8   2        0.48        1.07      0.69 o 
   5   8   2        1.45        1.11      0.77 o 
   6   8   2        5.67        6.10      1.90 o 
  -6   9   2        9.64       11.99      1.94 o 
  -5   9   2       37.18       34.86      2.94 o 
  -4   9   2       46.16       46.37      3.12 o 
  -3   9   2       23.79       20.54      2.51 o 
  -2   9   2        0.14       -0.03      0.59 o 
  -1   9   2       52.14       56.02      2.62 o 
   0   9   2      117.69      121.44      4.44 o 
   1   9   2      181.74      181.64      8.42 o 
   2   9   2       35.51       34.38      1.75 o 
   3   9   2       28.72       23.33      1.45 o 
   4   9   2        0.07       -0.01      0.57 o 
   5   9   2        1.35        1.12      0.92 o 
   6   9   2        0.07       -1.63      1.63 o 
  -6  10   2        0.17        1.77      1.44 o 
  -5  10   2        0.00       -0.54      0.90 o 
  -4  10   2        0.11        0.03      0.64 o 
  -3  10   2        0.11        0.95      0.75 o 
  -2  10   2       13.70       12.51      1.39 o 
  -1  10   2        8.19        8.35      1.28 o 
   0  10   2        3.09        2.11      0.77 o 
   1  10   2       11.16       10.40      0.97 o 
   2  10   2        0.03        0.47      0.52 o 
   3  10   2        0.15        0.64      0.93 o 
   4  10   2        0.33        1.25      1.06 o 
   5  10   2        1.53        4.51      2.12 o 
  -5  11   2        0.01        0.17      0.92 o 
  -4  11   2        0.32        2.07      1.01 o 
  -3  11   2        0.31        2.72      1.69 o 
  -2  11   2        0.04       -0.32      0.69 o 
  -1  11   2        0.00        0.43      0.76 o 
   0  11   2        2.68        4.55      0.99 o 
   1  11   2        0.05        0.25      0.61 o 
   2  11   2        0.05        0.18      0.75 o 
   3  11   2        0.92        0.67      1.37 o 
   4  11   2        0.01        1.56      1.53 o 
  -4  12   2        0.79        0.45      0.90 o 
  -3  12   2        0.00       -0.20      0.78 o 
  -2  12   2        3.87        4.49      1.14 o 
  -1  12   2        0.02       -0.02      0.89 o 
   0  12   2        0.04       -0.05      0.83 o 
   1  12   2        4.76        4.32      2.11 o 
   2  12   2        1.81        3.02      3.60 o 
   3  12   2        3.02        3.50      1.82 o 
  -2  13   2        0.00        0.71      1.34 o 
  -1  13   2        2.87        3.96      1.73 o 
   0  13   2        0.54        0.23      1.02 o 
   1  13   2        0.62        0.44      1.24 o 
  -9   1   3        3.41        4.19      1.58 o 
  -8   1   3        0.02        0.84      0.86 o 
  -7   1   3        0.79       -0.25      0.65 o 
  -6   1   3       25.42       25.64      1.48 o 
  -5   1   3        0.01       -0.14      0.27 o 
  -4   1   3      788.27      808.27     12.37 o 
  -3   1   3        3.51        3.99      0.34 o 
  -2   1   3      638.15      654.17      8.31 o 
  -1   1   3      324.65      277.94      5.32 o 
   0   1   3      390.50      340.42      3.56 o 
   1   1   3      138.06      143.71      2.20 o 
   2   1   3        0.72        2.40      0.50 o 
   3   1   3       70.90       80.96      2.51 o 
   4   1   3        0.12        0.30      0.41 o 
   5   1   3        0.03        0.92      0.74 o 
   6   1   3        0.66        0.96      0.65 o 
   7   1   3        2.19        1.58      1.29 o 
   8   1   3        3.60        3.40      1.59 o 
  -9   2   3        0.03        2.48      1.39 o 
  -8   2   3        0.75        1.32      1.10 o 
  -7   2   3        0.08        0.04      0.51 o 
  -6   2   3        1.35        1.31      0.57 o 
  -5   2   3       11.57       12.39      0.91 o 
  -4   2   3       22.70       21.38      1.07 o 
  -3   2   3       12.26       13.70      0.50 o 
  -2   2   3      101.58       89.84      2.57 o 
  -1   2   3       74.19       74.58      1.15 o 
   0   2   3      529.06      527.53      7.05 o 
   1   2   3      101.39      100.93      1.51 o 
   2   2   3      124.59      113.62      3.11 o 
   3   2   3       11.99       10.79      0.70 o 
   4   2   3       61.18       57.07      2.18 o 
   5   2   3        0.01        0.57      0.58 o 
   6   2   3        0.00        1.15      0.79 o 
   7   2   3        2.25        3.92      1.28 o 
   8   2   3        2.95        3.35      1.80 o 
  -9   3   3        0.11        0.13      1.05 o 
  -8   3   3        0.21       -0.15      0.79 o 
  -7   3   3        4.37        4.78      0.91 o 
  -6   3   3        7.19        9.30      1.00 o 
  -5   3   3       36.20       36.29      1.94 o 
  -4   3   3        3.15        2.51      0.34 o 
  -3   3   3       43.82       43.81      0.99 o 
  -2   3   3       14.15       19.27      0.88 o 
  -1   3   3     1300.04     1373.24     14.72 o 
   0   3   3      145.51      146.77      2.15 o 
   1   3   3        2.14        2.03      0.38 o 
   2   3   3      154.02      150.75      2.65 o 
   3   3   3       44.09       41.98      1.36 o 
   4   3   3       53.83       51.69      3.04 o 
   5   3   3       17.14       20.43      1.60 o 
   6   3   3       90.48       96.55      4.33 o 
   7   3   3        1.40        1.41      1.13 o 
   8   3   3        2.91        2.40      1.81 o 
  -8   4   3        0.81       -0.34      1.08 o 
  -7   4   3        5.78        6.82      1.07 o 
  -6   4   3       12.18       10.82      1.08 o 
  -5   4   3        0.42        2.48      1.04 o 
  -4   4   3       24.45       20.56      2.05 o 
  -3   4   3       96.32       82.92      2.00 o 
  -2   4   3      123.71      130.44      2.77 o 
  -1   4   3      137.94      145.20      5.22 o 
   0   4   3        5.91        6.78      0.41 o 
   1   4   3      328.44      389.90      5.88 o 
   2   4   3       17.97       16.27      1.03 o 
   3   4   3        0.56        0.81      0.38 o 
   4   4   3        0.94       -0.02      0.37 o 
   5   4   3        1.16        2.39      0.77 o 
   6   4   3       26.46       26.22      2.19 o 
   7   4   3        0.08        1.15      1.23 o 
  -8   5   3        1.38        3.82      1.67 o 
  -7   5   3        4.70        4.52      1.23 o 
  -6   5   3       16.13       15.04      1.65 o 
  -5   5   3        0.24        0.69      0.44 o 
  -4   5   3      136.44      119.82      6.20 o 
  -3   5   3        1.99        2.81      0.49 o 
  -2   5   3      389.96      435.25     10.44 o 
  -1   5   3       20.13       23.08      1.36 o 
   0   5   3      171.78      209.03      5.30 o 
   1   5   3       95.55      121.27      2.78 o 
   2   5   3       56.01       57.82      3.72 o 
   3   5   3       78.91       66.90      2.10 o 
   4   5   3        7.61       10.87      1.31 o 
   5   5   3      133.14      152.52      6.78 o 
   6   5   3        2.85        3.16      1.03 o 
   7   5   3        6.43        3.42      1.72 o 
  -8   6   3        0.36        0.75      1.31 o 
  -7   6   3        0.00        1.00      1.29 o 
  -6   6   3        2.00        2.37      0.95 o 
  -5   6   3        0.08        1.76      1.53 o 
  -4   6   3       11.68       11.45      1.50 o 
  -3   6   3        0.07        0.16      0.38 o 
  -2   6   3       10.78       12.46      0.90 o 
  -1   6   3        3.00        5.36      0.73 o 
   0   6   3       30.67       33.39      1.08 o 
   1   6   3       86.34       76.34      2.18 o 
   2   6   3        0.35        1.06      0.50 o 
   3   6   3      190.43      200.33      5.80 o 
   4   6   3       11.38       11.39      1.17 o 
   5   6   3       16.60       14.28      1.57 o 
   6   6   3        1.18        0.72      0.77 o 
   7   6   3        0.06        1.28      1.19 o 
  -8   7   3        0.13        0.34      1.17 o 
  -7   7   3        0.07        0.07      0.87 o 
  -6   7   3        1.11        2.71      1.06 o 
  -5   7   3        0.00       -0.59      0.72 o 
  -4   7   3        1.84        2.69      0.62 o 
  -3   7   3        8.86       10.73      1.23 o 
  -2   7   3       38.87       40.70      1.86 o 
  -1   7   3        0.85        1.44      0.57 o 
   0   7   3       26.86       24.80      1.02 o 
   1   7   3        6.64        7.22      0.70 o 
   2   7   3       18.66       15.52      1.42 o 
   3   7   3        1.14        1.46      0.65 o 
   4   7   3        6.19        4.99      0.93 o 
   5   7   3        3.33        4.56      1.06 o 
   6   7   3        0.45        0.28      0.95 o 
  -7   8   3        1.36        1.11      1.07 o 
  -6   8   3        0.61        1.40      0.96 o 
  -5   8   3       27.28       24.81      2.74 o 
  -4   8   3        0.10        0.17      0.66 o 
  -3   8   3      155.55      148.37     11.86 o 
  -2   8   3       10.62       11.60      1.23 o 
  -1   8   3       37.67       49.23      2.68 o 
   0   8   3        0.04        1.00      0.75 o 
   1   8   3       14.49       14.20      1.00 o 
   2   8   3       17.10       14.84      1.01 o 
   3   8   3       12.40       12.14      1.00 o 
   4   8   3       23.66       20.46      1.84 o 
   5   8   3        3.86        7.16      1.52 o 
   6   8   3        0.56        0.99      1.67 o 
  -6   9   3        1.59        0.32      1.00 o 
  -5   9   3       19.06       18.63      2.22 o 
  -4   9   3       25.55       22.83      2.09 o 
  -3   9   3        1.96        1.47      0.73 o 
  -2   9   3       26.25       31.39      2.38 o 
  -1   9   3       90.90      105.71      3.94 o 
   0   9   3        1.42        2.27      0.75 o 
   1   9   3        0.88        4.06      0.73 o 
   2   9   3       25.57       19.73      1.39 o 
   3   9   3        4.15        9.07      2.57 o 
   4   9   3        1.77        4.08      1.24 o 
   5   9   3        1.02       -0.49      1.14 o 
  -6  10   3        2.94        3.47      1.53 o 
  -5  10   3        0.25        0.14      1.17 o 
  -4  10   3        0.19        1.75      0.96 o 
  -3  10   3        8.99        9.20      1.25 o 
  -2  10   3       10.34       11.11      1.45 o 
  -1  10   3        2.73        1.85      0.90 o 
   0  10   3        9.01        9.33      1.16 o 
   1  10   3        9.01        9.29      1.16 o 
   2  10   3        2.73        3.82      0.75 o 
   3  10   3        0.25        0.38      0.75 o 
   4  10   3        6.86        4.77      1.62 o 
   5  10   3        1.56        1.16      1.36 o 
  -5  11   3        0.82        4.27      2.14 o 
  -4  11   3        0.03        1.35      1.01 o 
  -3  11   3        0.10       -1.20      1.20 o 
  -2  11   3        0.00       -0.55      0.74 o 
  -1  11   3        2.57        5.17      1.15 o 
   0  11   3        2.44        5.16      2.41 o 
   1  11   3        0.14        1.60      0.79 o 
   2  11   3        2.94        4.27      1.42 o 
   3  11   3        3.74        3.59      1.91 o 
   4  11   3        0.04       -0.22      1.22 o 
  -4  12   3        0.06        0.95      1.17 o 
  -3  12   3        0.00        1.25      1.04 o 
  -2  12   3        0.19        0.26      0.90 o 
  -1  12   3        0.04        0.28      0.75 o 
   0  12   3        0.00        3.03      1.67 o 
   1  12   3        1.41        0.31      0.95 o 
   2  12   3        1.72       -0.26      1.21 o 
  -1  13   3        0.00        0.66      1.18 o 
   0  13   3        2.79        0.88      1.30 o 
  -9   0   4        3.03        4.56      3.87 o 
  -8   0   4        1.73        0.48      1.31 o 
  -7   0   4        0.51        3.03      1.48 o 
  -6   0   4      370.74      323.67     38.03 o 
  -5   0   4        0.01       -0.07      0.54 o 
  -4   0   4     3583.82     3703.31     75.57 o 
  -3   0   4       64.47       57.14      1.75 o 
  -2   0   4      572.37      549.97      9.97 o 
  -1   0   4       83.43       64.91      2.09 o 
   0   0   4      281.01      251.09      8.07 o 
   1   0   4      485.11      475.43     20.92 o 
   2   0   4       49.90       51.99      1.89 o 
   3   0   4      438.62      499.27     19.31 o 
   4   0   4        0.11        0.54      0.63 o 
   5   0   4        8.03        8.03      1.18 o 
   6   0   4        2.09        3.21      3.16 o 
   7   0   4        1.26        1.66      1.50 o 
  -9   1   4        0.39        2.00      1.37 o 
  -8   1   4        4.12        3.73      1.38 o 
  -7   1   4        0.00        1.40      0.89 o 
  -6   1   4      112.82      109.55      7.60 o 
  -5   1   4       13.26       13.12      0.81 o 
  -4   1   4       24.75       22.89      1.88 o 
  -3   1   4        0.05        0.03      0.27 o 
  -2   1   4      232.14      232.49      4.11 o 
  -1   1   4      578.42      536.79     15.21 o 
   0   1   4      324.88      337.72     11.05 o 
   1   1   4     1790.46     1827.85     24.14 o 
   2   1   4      113.00      130.15      2.55 o 
   3   1   4       64.75       75.63      2.37 o 
   4   1   4        3.48        3.80      0.85 o 
   5   1   4        0.14        1.69      0.77 o 
   6   1   4       21.76       20.82      1.83 o 
   7   1   4        1.27        2.02      1.50 o 
  -9   2   4        0.04        0.35      2.14 o 
  -8   2   4        0.40        0.75      1.06 o 
  -7   2   4        0.02        0.16      0.53 o 
  -6   2   4        0.04       -0.17      0.49 o 
  -5   2   4        0.10        0.50      0.39 o 
  -4   2   4       95.95      101.91      3.43 o 
  -3   2   4        6.52        4.44      0.42 o 
  -2   2   4      125.79      115.60      2.38 o 
  -1   2   4      186.51      174.97      2.38 o 
   0   2   4       29.00       26.48      0.88 o 
   1   2   4      270.99      272.54      9.03 o 
   2   2   4        0.74        0.19      0.25 o 
   3   2   4        0.07        0.78      0.36 o 
   4   2   4       76.99       67.94      4.96 o 
   5   2   4        0.01       -0.34      0.51 o 
   6   2   4       21.09       19.10      1.76 o 
   7   2   4        0.03        0.91      1.31 o 
  -9   3   4        0.15        1.88      1.52 o 
  -8   3   4        1.13       -0.36      0.94 o 
  -7   3   4        0.49        0.07      0.50 o 
  -6   3   4        1.02        1.82      0.86 o 
  -5   3   4        1.26        0.30      0.31 o 
  -4   3   4        1.54        2.46      0.36 o 
  -3   3   4       16.18       14.25      0.65 o 
  -2   3   4        1.42        2.44      0.35 o 
  -1   3   4      211.50      228.37      4.53 o 
   0   3   4       19.88       20.79      0.82 o 
   1   3   4        5.60        5.63      0.54 o 
   2   3   4      115.61       99.67      2.10 o 
   3   3   4      103.07      106.41      4.13 o 
   4   3   4      170.45      166.84      7.83 o 
   5   3   4        6.70        8.61      1.17 o 
   6   3   4       41.11       40.50      2.66 o 
   7   3   4        0.29        0.91      1.47 o 
  -8   4   4        7.49        8.37      2.32 o 
  -7   4   4        9.22        8.13      1.41 o 
  -6   4   4       26.38       25.69      1.63 o 
  -5   4   4        1.79        2.27      0.58 o 
  -4   4   4       13.09       12.57      1.20 o 
  -3   4   4       24.92       25.70      1.29 o 
  -2   4   4      272.32      300.57      5.99 o 
  -1   4   4      289.03      309.60      9.34 o 
   0   4   4      181.76      194.57      3.92 o 
   1   4   4      354.91      353.73     13.93 o 
   2   4   4        0.44        1.11      0.68 o 
   3   4   4        0.27        0.21      0.34 o 
   4   4   4       35.46       31.33      2.18 o 
   5   4   4       44.23       53.30      3.48 o 
   6   4   4       23.18       22.06      2.03 o 
   7   4   4        0.07        0.80      1.59 o 
  -8   5   4        0.16        1.48      1.21 o 
  -7   5   4        0.07        0.50      0.82 o 
  -6   5   4        9.24       11.04      1.40 o 
  -5   5   4        0.19        2.81      1.50 o 
  -4   5   4       26.35       22.73      1.19 o 
  -3   5   4        1.12        1.34      0.45 o 
  -2   5   4      333.29      347.40      7.38 o 
  -1   5   4        1.94        1.96      0.39 o 
   0   5   4        0.12        1.01      0.52 o 
   1   5   4       42.94       45.66      2.19 o 
   2   5   4       17.15       13.40      1.20 o 
   3   5   4      278.63      259.15     13.00 o 
   4   5   4       37.45       36.74      2.37 o 
   5   5   4       34.00       38.27      3.09 o 
   6   5   4        0.02       -0.88      1.30 o 
   7   5   4        0.15       -1.26      1.56 o 
  -8   6   4        0.11        2.08      1.64 o 
  -7   6   4        0.25        0.87      0.93 o 
  -6   6   4        0.09        0.03      0.73 o 
  -5   6   4        0.42        0.49      0.66 o 
  -4   6   4       21.61       23.89      1.38 o 
  -3   6   4        0.52        2.38      0.98 o 
  -2   6   4       39.48       35.45      1.59 o 
  -1   6   4        0.86        1.24      0.47 o 
   0   6   4       76.68       72.56      3.75 o 
   1   6   4      190.78      189.70      5.05 o 
   2   6   4       19.57       14.79      1.24 o 
   3   6   4      224.61      214.06     12.65 o 
   4   6   4        1.68        1.76      0.72 o 
   5   6   4        0.90        2.13      1.17 o 
   6   6   4        0.18       -0.20      0.86 o 
  -7   7   4        0.24        0.09      0.79 o 
  -6   7   4        0.00        0.86      0.85 o 
  -5   7   4        9.74       11.07      1.45 o 
  -4   7   4        4.62        3.68      0.90 o 
  -3   7   4        0.91        2.36      0.85 o 
  -2   7   4       38.82       38.67      1.79 o 
  -1   7   4       46.01       48.09      2.76 o 
   0   7   4        0.05        0.46      0.43 o 
   1   7   4        1.59        2.18      0.67 o 
   2   7   4        1.68        1.52      0.50 o 
   3   7   4       10.03        7.34      1.16 o 
   4   7   4        3.14        4.19      1.15 o 
   5   7   4        6.51        8.80      1.71 o 
   6   7   4        0.93        0.75      1.14 o 
  -7   8   4        2.06        3.82      1.72 o 
  -6   8   4        7.58        9.02      1.68 o 
  -5   8   4        0.47        0.97      0.91 o 
  -4   8   4       47.32       37.76      2.90 o 
  -3   8   4      104.53      106.53      4.03 o 
  -2   8   4       43.49       45.38      2.26 o 
  -1   8   4       50.49       56.73      2.42 o 
   0   8   4        4.95        6.34      0.85 o 
   1   8   4        8.12        7.01      0.95 o 
   2   8   4        4.11        4.31      0.84 o 
   3   8   4        0.19       -0.70      0.89 o 
   4   8   4       16.15       16.57      2.02 o 
   5   8   4        0.00        0.10      0.85 o 
  -6   9   4        7.83        9.31      1.69 o 
  -5   9   4        5.86        5.66      1.52 o 
  -4   9   4        0.78        0.91      0.86 o 
  -3   9   4       21.39       18.57      1.61 o 
  -2   9   4       50.09       46.08      2.90 o 
  -1   9   4       95.69      100.38      4.55 o 
   0   9   4       17.38       17.25      2.29 o 
   1   9   4       19.24       15.03      1.34 o 
   2   9   4        0.52        0.64      0.63 o 
   3   9   4        3.05        5.31      1.21 o 
   4   9   4        0.92        1.39      1.06 o 
   5   9   4        0.24        0.53      1.07 o 
  -6  10   4        0.36       -0.03      0.78 o 
  -5  10   4        0.11        1.02      0.94 o 
  -4  10   4        2.40        3.99      1.33 o 
  -3  10   4        3.98        4.12      0.98 o 
  -2  10   4        3.33        3.55      1.80 o 
  -1  10   4       10.35       10.85      1.45 o 
   0  10   4        0.47        1.02      0.95 o 
   1  10   4        0.95        1.10      0.89 o 
   2  10   4        0.21       -0.17      0.74 o 
   3  10   4        1.99       11.28      5.69 o 
   4  10   4        0.50        0.54      1.75 o 
  -5  11   4        0.16       -0.27      0.93 o 
  -4  11   4        0.08        1.05      1.02 o 
  -3  11   4        0.02        0.51      0.86 o 
  -2  11   4        1.64        2.86      1.09 o 
  -1  11   4        0.06        0.80      0.92 o 
   0  11   4        0.45        0.69      0.90 o 
   1  11   4        0.65        0.37      0.80 o 
   2  11   4        0.14        0.37      0.93 o 
   3  11   4        1.41        4.45      2.05 o 
  -3  12   4        0.02       -0.24      1.05 o 
  -2  12   4        0.01        0.55      0.95 o 
  -1  12   4        3.53        1.50      1.05 o 
   0  12   4        3.12        2.40      1.22 o 
   1  12   4        2.80        1.75      1.35 o 
   2  12   4        1.29        3.44      2.84 o 
  -9   1   5        0.06       -0.05      0.96 o 
  -8   1   5       11.23        8.77      1.59 o 
  -7   1   5        0.17        0.48      0.61 o 
  -6   1   5      136.40      136.20      3.99 o 
  -5   1   5        0.08       -0.23      0.39 o 
  -4   1   5       73.63       78.42      1.94 o 
  -3   1   5       86.84       70.38      1.73 o 
  -2   1   5      100.46       91.70      2.90 o 
  -1   1   5      152.40      140.32      2.58 o 
   0   1   5        3.73        3.92      0.39 o 
   1   1   5       61.17       72.12      2.71 o 
   2   1   5        0.16        0.75      0.39 o 
   3   1   5        5.58        5.60      0.67 o 
   4   1   5        0.04        0.49      0.54 o 
   5   1   5        7.50        7.88      0.97 o 
   6   1   5       10.32       10.13      1.72 o 
   7   1   5        0.21        1.13      1.30 o 
  -9   2   5        0.04        0.12      1.04 o 
  -8   2   5        2.25        1.93      1.03 o 
  -7   2   5        1.00        2.38      1.01 o 
  -6   2   5        4.74        6.42      0.86 o 
  -5   2   5        2.44        3.20      0.56 o 
  -4   2   5       11.13       10.65      0.74 o 
  -3   2   5        4.86        4.44      0.45 o 
  -2   2   5       78.49       80.23      1.84 o 
  -1   2   5       10.10        7.83      0.51 o 
   0   2   5       20.81       21.67      0.88 o 
   1   2   5       11.64       10.44      0.72 o 
   2   2   5      183.65      169.71      6.70 o 
   3   2   5        0.35        0.83      0.49 o 
   4   2   5        2.19        2.64      0.61 o 
   5   2   5        5.52        4.15      1.27 o 
   6   2   5       16.54       16.69      3.05 o 
   7   2   5        0.06        0.07      0.99 o 
  -9   3   5        0.84        1.67      1.76 o 
  -8   3   5        1.57        0.30      0.95 o 
  -7   3   5        1.20        0.27      0.51 o 
  -6   3   5        0.35        0.93      0.58 o 
  -5   3   5       12.42       12.46      0.86 o 
  -4   3   5        1.00        1.34      0.39 o 
  -3   3   5      254.73      255.57      6.12 o 
  -2   3   5       30.30       31.49      1.03 o 
  -1   3   5        0.17        0.75      0.37 o 
   0   3   5       62.67       60.76      1.69 o 
   1   3   5       43.23       45.22      1.62 o 
   2   3   5      172.59      186.08      6.62 o 
   3   3   5       24.23       21.72      2.03 o 
   4   3   5      246.54      257.98      8.46 o 
   5   3   5        2.29        5.08      1.52 o 
   6   3   5        2.22        1.66      1.08 o 
   7   3   5        0.32        0.28      1.63 o 
  -8   4   5        2.12        3.10      1.73 o 
  -7   4   5        0.02        0.78      0.80 o 
  -6   4   5        2.22        2.60      1.20 o 
  -5   4   5        3.56        3.67      0.59 o 
  -4   4   5       15.45       16.33      1.25 o 
  -3   4   5       48.76       52.86      1.89 o 
  -2   4   5        9.94        5.53      0.84 o 
  -1   4   5      122.14      132.53      5.29 o 
   0   4   5       18.66       14.97      1.18 o 
   1   4   5        6.16        6.82      0.90 o 
   2   4   5        1.60        2.27      0.74 o 
   3   4   5        0.16        2.36      0.75 o 
   4   4   5       65.59       59.79      5.03 o 
   5   4   5        2.31        4.20      1.32 o 
   6   4   5       16.53       17.05      2.19 o 
  -8   5   5        2.92        1.87      1.42 o 
  -7   5   5        0.19        1.06      1.04 o 
  -6   5   5       20.64       18.85      1.80 o 
  -5   5   5        1.01        1.75      0.73 o 
  -4   5   5       64.89       61.81      2.84 o 
  -3   5   5       16.08       16.25      1.05 o 
  -2   5   5       42.10       44.91      1.94 o 
  -1   5   5       39.85       41.19      3.39 o 
   0   5   5       35.08       34.22      1.43 o 
   1   5   5      133.00      125.07      3.75 o 
   2   5   5        7.53       12.37      1.24 o 
   3   5   5      202.05      199.49     15.55 o 
   4   5   5        1.67        1.32      0.92 o 
   5   5   5        4.28        4.81      1.28 o 
   6   5   5        0.14        0.29      1.01 o 
  -8   6   5        0.12        0.70      1.21 o 
  -7   6   5        0.00        0.45      0.84 o 
  -6   6   5        2.94        4.56      1.16 o 
  -5   6   5        0.27        0.24      1.03 o 
  -4   6   5        8.77        8.07      1.14 o 
  -3   6   5        2.71        4.11      0.75 o 
  -2   6   5        1.43        0.64      0.61 o 
  -1   6   5       80.58       84.01      3.47 o 
   0   6   5        2.12        2.20      0.60 o 
   1   6   5      249.61      259.44      7.02 o 
   2   6   5       23.64       25.32      1.72 o 
   3   6   5       24.16       17.66      1.40 o 
   4   6   5        0.79        0.39      0.79 o 
   5   6   5        0.12        4.79      1.92 o 
   6   6   5        2.58        2.40      1.31 o 
  -7   7   5        0.16       -0.16      0.87 o 
  -6   7   5        0.86       -0.14      0.73 o 
  -5   7   5        7.68        8.94      1.39 o 
  -4   7   5        2.18        1.85      0.82 o 
  -3   7   5        0.00        0.41      0.51 o 
  -2   7   5        6.25        7.39      0.97 o 
  -1   7   5       18.21       17.47      1.30 o 
   0   7   5       24.15       15.94      1.72 o 
   1   7   5        3.62        2.40      0.70 o 
   2   7   5        8.43        4.63      0.90 o 
   3   7   5        8.10        7.65      1.07 o 
   4   7   5        0.02        1.51      1.76 o 
   5   7   5        1.68        3.09      1.46 o 
  -7   8   5        6.74        4.96      1.46 o 
  -6   8   5        0.14        0.09      0.96 o 
  -5   8   5       32.27       33.29      2.70 o 
  -4   8   5        8.29        9.17      1.47 o 
  -3   8   5       13.15       14.37      1.39 o 
  -2   8   5        2.08        2.25      1.23 o 
  -1   8   5        8.62        8.44      0.97 o 
   0   8   5       14.25       12.25      1.43 o 
   1   8   5       16.10       15.06      1.80 o 
   2   8   5       29.93       27.21      1.87 o 
   3   8   5        5.66        5.64      1.07 o 
   4   8   5        0.33        1.49      1.00 o 
   5   8   5        1.07        0.72      1.15 o 
  -6   9   5        5.95        4.20      1.88 o 
  -5   9   5        1.18        1.60      1.03 o 
  -4   9   5        4.91        6.09      1.43 o 
  -3   9   5       20.54       20.86      2.20 o 
  -2   9   5        2.17        3.44      1.02 o 
  -1   9   5        0.47        1.03      0.96 o 
   0   9   5       18.20       19.53      1.92 o 
   1   9   5        4.34        5.41      1.20 o 
   2   9   5        2.76        1.35      0.92 o 
   3   9   5        0.57        1.73      1.11 o 
   4   9   5        5.97        5.09      1.31 o 
  -5  10   5        0.90        1.62      1.12 o 
  -4  10   5        4.73        3.53      1.21 o 
  -3  10   5        1.97        0.77      0.75 o 
  -2  10   5        3.53        3.40      1.30 o 
  -1  10   5        2.48        1.55      1.10 o 
   0  10   5        2.96        1.98      0.99 o 
   1  10   5        1.16        3.02      1.30 o 
   2  10   5        9.02       11.25      1.70 o 
   3  10   5        3.89        6.01      1.64 o 
  -4  11   5        0.22        0.12      0.90 o 
  -3  11   5        0.63        4.31      2.07 o 
  -2  11   5        1.77        4.93      1.48 o 
  -1  11   5        0.02        0.06      0.67 o 
   0  11   5        1.54        0.23      0.80 o 
   1  11   5        4.72        5.48      1.37 o 
   2  11   5        0.22        2.77      1.98 o 
  -3  12   5        0.19        0.56      2.17 o 
  -2  12   5        0.07       -1.18      1.18 o 
  -1  12   5        1.51        0.16      0.87 o 
   0  12   5        0.89        0.22      0.88 o 
   1  12   5        0.61        1.12      1.77 o 
  -9   0   6        0.10        0.78      2.44 o 
  -8   0   6       48.64       42.80      7.42 o 
  -7   0   6        0.00       -1.48      1.66 o 
  -6   0   6      271.38      314.22     30.25 o 
  -5   0   6        3.50        5.17      1.01 o 
  -4   0   6       15.15       17.01      1.27 o 
  -3   0   6        5.26        3.42      0.90 o 
  -2   0   6       77.42       71.79      3.14 o 
  -1   0   6      121.76      141.67      4.05 o 
   0   0   6       27.97       25.97      1.18 o 
   1   0   6      228.07      217.82      6.69 o 
   2   0   6        3.23        2.90      0.76 o 
   3   0   6       44.17       44.98      2.54 o 
   4   0   6        3.88        4.19      1.32 o 
   5   0   6        3.89        5.00      1.33 o 
   6   0   6       11.12       10.05      3.41 o 
  -9   1   6        0.05        0.40      1.09 o 
  -8   1   6       10.36       12.37      2.11 o 
  -7   1   6        1.75        1.83      0.76 o 
  -6   1   6        4.34        5.62      0.82 o 
  -5   1   6        0.68        1.18      0.52 o 
  -4   1   6        5.16        6.40      0.68 o 
  -3   1   6       94.97       96.47      2.19 o 
  -2   1   6      114.78      112.10      2.33 o 
  -1   1   6      630.94      599.53     13.62 o 
   0   1   6       37.65       37.98      1.30 o 
   1   1   6       36.46       45.04      1.66 o 
   2   1   6        4.54        3.61      0.56 o 
   3   1   6        1.29        0.94      0.49 o 
   4   1   6       56.64       49.15      2.15 o 
   5   1   6        3.71        2.93      0.86 o 
   6   1   6        7.76        7.50      2.12 o 
  -9   2   6        0.00        0.79      1.56 o 
  -8   2   6        1.37        3.41      1.74 o 
  -7   2   6        0.39        0.96      0.71 o 
  -6   2   6        1.54        3.03      0.89 o 
  -5   2   6        1.09        0.64      0.52 o 
  -4   2   6       10.62       11.11      0.76 o 
  -3   2   6       47.68       46.94      1.56 o 
  -2   2   6        0.92        1.66      0.39 o 
  -1   2   6      121.17      133.91      3.14 o 
   0   2   6       15.50       16.61      0.97 o 
   1   2   6        0.42        2.12      0.85 o 
   2   2   6      163.90      147.97      6.70 o 
   3   2   6        0.37        0.52      0.60 o 
   4   2   6       40.09       35.74      3.05 o 
   5   2   6        0.54        1.39      1.54 o 
   6   2   6        0.02       -0.53      1.15 o 
  -8   3   6        0.08       -0.20      0.95 o 
  -7   3   6        0.03        1.47      0.83 o 
  -6   3   6        0.28       -0.30      0.54 o 
  -5   3   6       11.56        9.90      0.83 o 
  -4   3   6        0.21        0.55      0.45 o 
  -3   3   6       50.05       51.63      2.00 o 
  -2   3   6        3.97        4.15      0.44 o 
  -1   3   6        1.82        1.69      0.44 o 
   0   3   6      103.41       95.40      2.62 o 
   1   3   6       79.26       88.29      2.75 o 
   2   3   6      219.83      215.74      5.99 o 
   3   3   6        8.71        9.90      1.20 o 
   4   3   6       66.85       71.26      4.15 o 
   5   3   6        1.57        3.38      1.19 o 
   6   3   6        1.26        0.91      0.97 o 
  -8   4   6        3.14        3.15      1.41 o 
  -7   4   6        0.15        0.13      0.68 o 
  -6   4   6        4.38        5.27      1.11 o 
  -5   4   6        8.38        9.46      1.19 o 
  -4   4   6       40.46       42.07      1.84 o 
  -3   4   6       66.58       66.20      2.30 o 
  -2   4   6       22.78       19.73      1.61 o 
  -1   4   6       80.36       88.74      2.80 o 
   0   4   6        0.71        1.21      0.49 o 
   1   4   6        0.61        1.47      0.57 o 
   2   4   6       33.92       28.00      1.58 o 
   3   4   6       39.79       44.95      2.26 o 
   4   4   6       18.21       14.10      1.30 o 
   5   4   6        0.94        1.40      1.05 o 
   6   4   6        0.13        0.40      1.96 o 
  -8   5   6        0.26        0.02      0.91 o 
  -7   5   6        0.26        0.33      0.85 o 
  -6   5   6        4.93        2.56      1.18 o 
  -5   5   6        1.60        1.83      0.60 o 
  -4   5   6       34.85       33.33      1.68 o 
  -3   5   6        1.03        0.77      0.53 o 
  -2   5   6        0.53        1.49      0.56 o 
  -1   5   6       24.79       26.87      1.87 o 
   0   5   6       20.05       16.94      1.33 o 
   1   5   6      201.65      203.88      6.17 o 
   2   5   6       45.49       49.37      2.88 o 
   3   5   6       33.65       32.28      2.30 o 
   4   5   6        0.23        0.84      0.95 o 
   5   5   6        1.17        1.08      1.15 o 
   6   5   6        0.00       -1.10      1.16 o 
  -8   6   6        0.60        1.33      1.54 o 
  -7   6   6        0.61       -0.04      0.70 o 
  -6   6   6        4.59        6.78      1.23 o 
  -5   6   6        0.63        0.86      0.77 o 
  -4   6   6        1.79        1.51      0.64 o 
  -3   6   6        5.14        4.99      0.80 o 
  -2   6   6        5.36        5.05      0.80 o 
  -1   6   6      152.84      159.72      5.78 o 
   0   6   6       27.92       25.32      2.70 o 
   1   6   6      224.10      227.18      7.44 o 
   2   6   6        1.64        3.98      0.95 o 
   3   6   6        0.00        0.51      0.69 o 
   4   6   6        0.94        1.36      0.97 o 
   5   6   6        3.33        4.62      1.46 o 
  -7   7   6        3.35        1.27      1.07 o 
  -6   7   6        0.65        0.52      0.91 o 
  -5   7   6        1.85        3.01      1.16 o 
  -4   7   6        8.36        8.80      1.08 o 
  -3   7   6        2.40        3.06      0.73 o 
  -2   7   6        1.05        1.39      1.01 o 
  -1   7   6        0.47        1.15      0.85 o 
   0   7   6        3.42        2.37      0.88 o 
   1   7   6        8.41        6.83      0.97 o 
   2   7   6        6.96        7.68      1.18 o 
   3   7   6        9.51       11.08      1.43 o 
   4   7   6        3.08        2.93      1.19 o 
   5   7   6        4.53        7.18      2.60 o 
  -7   8   6        0.71        0.93      1.66 o 
  -6   8   6        6.77        6.84      1.62 o 
  -5   8   6       22.94       27.16      2.78 o 
  -4   8   6        4.43        4.09      1.10 o 
  -3   8   6       10.69       11.90      1.31 o 
  -2   8   6        1.39        1.36      1.01 o 
  -1   8   6        2.95        2.66      1.00 o 
   0   8   6        6.63        7.05      1.32 o 
   1   8   6        0.29        1.34      0.86 o 
   2   8   6       18.97       17.18      1.59 o 
   3   8   6        0.00       -0.04      0.67 o 
   4   8   6        2.10        4.75      1.54 o 
  -6   9   6        0.75        1.89      1.35 o 
  -5   9   6        4.48        4.25      1.52 o 
  -4   9   6       11.95        9.56      1.55 o 
  -3   9   6       18.66       17.17      2.21 o 
  -2   9   6        3.43        3.90      1.35 o 
  -1   9   6        2.86        5.12      1.71 o 
   0   9   6        1.52        3.60      1.42 o 
   1   9   6        2.57        1.97      1.10 o 
   2   9   6        2.13        2.05      1.13 o 
   3   9   6        0.81        1.34      1.24 o 
   4   9   6        0.40       -0.15      1.09 o 
  -5  10   6        0.67        1.42      2.01 o 
  -4  10   6        1.60        2.35      1.90 o 
  -3  10   6        3.26        3.90      1.28 o 
  -2  10   6        0.77        1.06      1.08 o 
  -1  10   6        1.21        2.49      1.17 o 
   0  10   6        0.01        0.22      0.83 o 
   1  10   6        1.38        1.84      1.40 o 
   2  10   6        0.84        0.24      1.05 o 
   3  10   6        2.71        3.14      1.50 o 
  -4  11   6        0.44       -0.80      1.18 o 
  -3  11   6        0.29        1.74      1.25 o 
  -2  11   6        0.74        3.18      1.48 o 
  -1  11   6        0.00       -0.16      0.81 o 
   0  11   6        0.05        0.09      0.99 o 
   1  11   6        3.53        3.41      1.40 o 
  -8   1   7       18.15       15.32      2.75 o 
  -7   1   7        0.02       -0.09      0.55 o 
  -6   1   7        7.89        9.16      0.94 o 
  -5   1   7       10.08        9.39      0.84 o 
  -4   1   7       11.85       14.74      0.97 o 
  -3   1   7       52.78       51.17      1.75 o 
  -2   1   7        1.60        2.39      0.45 o 
  -1   1   7       26.78       24.84      0.88 o 
   0   1   7        0.24        0.30      0.40 o 
   1   1   7       11.70       11.24      1.00 o 
   2   1   7        0.18        0.77      0.58 o 
   3   1   7        8.45        9.61      1.08 o 
   4   1   7       17.08       11.59      1.62 o 
   5   1   7        1.42        2.53      1.18 o 
   6   1   7        2.56        2.02      1.67 o 
  -8   2   7        0.92        1.05      1.17 o 
  -7   2   7        0.82        1.28      0.86 o 
  -6   2   7        0.58        2.43      0.97 o 
  -5   2   7       10.20        9.03      0.76 o 
  -4   2   7        4.75        4.54      0.63 o 
  -3   2   7        3.29        3.69      0.52 o 
  -2   2   7        1.27        1.32      0.44 o 
  -1   2   7        1.02        1.89      0.91 o 
   0   2   7      149.27      137.60      5.03 o 
   1   2   7        2.10        4.77      0.90 o 
   2   2   7        6.66        8.16      1.31 o 
   3   2   7        4.62        4.18      0.90 o 
   4   2   7       35.61       38.10      2.68 o 
   5   2   7        0.70        1.48      1.21 o 
   6   2   7        0.34        1.54      1.74 o 
  -8   3   7        0.01        0.44      1.08 o 
  -7   3   7        1.98        0.40      0.75 o 
  -6   3   7        0.09        0.63      0.50 o 
  -5   3   7       25.64       25.73      1.50 o 
  -4   3   7        3.84        4.82      0.62 o 
  -3   3   7        0.54        1.49      0.64 o 
  -2   3   7        1.05        1.47      0.36 o 
  -1   3   7       10.31        9.56      0.81 o 
   0   3   7      189.65      196.85     10.68 o 
   1   3   7       18.36       18.50      1.41 o 
   2   3   7      288.08      298.77      8.39 o 
   3   3   7        2.70        4.81      0.92 o 
   4   3   7        0.06        0.17      0.60 o 
   5   3   7        0.27       -0.10      0.87 o 
   6   3   7        4.24        9.63      3.09 o 
  -8   4   7        0.16        0.71      1.09 o 
  -7   4   7        0.00        1.14      1.25 o 
  -6   4   7        1.17        1.27      1.39 o 
  -5   4   7        6.72        6.98      0.91 o 
  -4   4   7        0.91        2.05      0.65 o 
  -3   4   7       16.81       15.61      1.15 o 
  -2   4   7        5.17        3.46      0.65 o 
  -1   4   7        2.77        2.43      0.62 o 
   0   4   7        0.01        0.34      0.47 o 
   1   4   7        0.01       -0.01      0.49 o 
   2   4   7       72.78       68.48      2.95 o 
   3   4   7        7.04        7.55      1.09 o 
   4   4   7       18.69       14.93      1.68 o 
   5   4   7        2.35        2.04      1.26 o 
  -8   5   7        2.60        1.65      1.24 o 
  -7   5   7        0.32        0.63      1.16 o 
  -6   5   7        8.25        8.93      1.40 o 
  -5   5   7        3.19        1.03      0.55 o 
  -4   5   7        5.61        5.76      0.86 o 
  -3   5   7        1.97        2.19      0.69 o 
  -2   5   7        6.44        6.50      1.16 o 
  -1   5   7       83.21       75.58      6.11 o 
   0   5   7        2.98        4.37      0.85 o 
   1   5   7      121.08      126.08      7.28 o 
   2   5   7        0.13        1.58      1.05 o 
   3   5   7        0.01       -0.34      0.74 o 
   4   5   7        0.06        0.83      1.00 o 
   5   5   7        1.60        1.85      1.15 o 
  -7   6   7        0.04       -0.70      0.87 o 
  -6   6   7        1.83        0.89      0.83 o 
  -5   6   7        0.27        1.61      1.27 o 
  -4   6   7        0.00        0.35      0.61 o 
  -3   6   7       27.61       29.56      2.46 o 
  -2   6   7        2.91        4.62      1.10 o 
  -1   6   7      125.88      140.29      5.77 o 
   0   6   7       17.76       18.25      2.09 o 
   1   6   7       17.84       13.17      1.27 o 
   2   6   7        0.07       -0.33      0.63 o 
   3   6   7        0.02        0.30      0.70 o 
   4   6   7        5.53        8.50      1.76 o 
   5   6   7        4.76        6.28      1.76 o 
  -7   7   7        2.45        1.60      1.11 o 
  -6   7   7        0.05        0.15      0.82 o 
  -5   7   7        0.03        1.56      0.96 o 
  -4   7   7        0.14        0.17      0.64 o 
  -3   7   7       14.31       12.85      1.69 o 
  -2   7   7       14.71       16.79      1.83 o 
  -1   7   7        6.98        8.28      1.40 o 
   0   7   7        7.81        8.74      1.38 o 
   1   7   7        5.71        4.37      0.95 o 
   2   7   7        0.16        0.67      0.79 o 
   3   7   7        1.54        1.53      1.06 o 
   4   7   7        0.05        0.23      0.94 o 
  -6   8   7        2.62        1.68      1.52 o 
  -5   8   7        3.49        8.25      1.98 o 
  -4   8   7        2.30        1.78      0.97 o 
  -3   8   7        1.36        1.20      0.88 o 
  -2   8   7        4.59        4.85      1.19 o 
  -1   8   7        9.58       10.61      1.66 o 
   0   8   7       14.24       12.24      1.66 o 
   1   8   7        4.41        5.28      1.20 o 
   2   8   7        0.07        0.08      0.67 o 
   3   8   7        2.15        1.94      1.26 o 
   4   8   7        0.23       -0.10      1.00 o 
  -5   9   7        2.08        2.93      1.41 o 
  -4   9   7        0.89       -0.47      1.02 o 
  -3   9   7        0.79       -0.16      0.84 o 
  -2   9   7        4.13        4.18      1.28 o 
  -1   9   7        1.96        1.50      1.10 o 
   0   9   7        1.81        3.16      1.23 o 
   1   9   7        0.29        0.08      0.74 o 
   2   9   7        3.42        1.84      1.42 o 
   3   9   7        0.50       -0.51      1.05 o 
  -4  10   7        0.53        1.40      1.54 o 
  -3  10   7        0.52       -0.61      0.99 o 
  -2  10   7        1.21        1.88      1.16 o 
  -1  10   7        0.30        0.72      1.02 o 
   0  10   7        4.29        4.16      2.44 o 
   1  10   7        5.04        7.52      1.58 o 
   2  10   7        0.83        1.78      1.33 o 
  -2  11   7        0.32        1.14      1.16 o 
  -1  11   7        2.01        1.31      1.12 o 
   0  11   7        1.03        1.60      1.42 o 
  -8   0   8       18.56       16.64      4.61 o 
  -7   0   8        0.00        0.41      1.03 o 
  -6   0   8        0.33        1.35      0.90 o 
  -5   0   8        2.79        2.93      0.92 o 
  -4   0   8       11.22       12.57      1.29 o 
  -3   0   8       25.17       29.82      5.49 o 
  -2   0   8        2.10        3.23      0.69 o 
  -1   0   8       27.28       24.63      1.40 o 
   0   0   8        6.36        6.94      1.47 o 
   1   0   8       45.74       46.77      3.31 o 
   2   0   8        4.48        5.83      1.53 o 
   3   0   8        3.20        4.83      1.43 o 
   4   0   8       13.52        9.34      2.09 o 
   5   0   8        1.19       -0.09      1.48 o 
  -8   1   8        0.44       -0.75      1.19 o 
  -7   1   8        0.62        1.03      0.76 o 
  -6   1   8        0.04        1.81      1.36 o 
  -5   1   8       13.17       14.80      1.26 o 
  -4   1   8        7.25        8.81      0.78 o 
  -3   1   8       71.16       69.83      2.66 o 
  -2   1   8        0.90        1.46      0.50 o 
  -1   1   8        7.00        8.24      1.09 o 
   0   1   8        1.97        2.59      0.61 o 
   1   1   8        0.82        0.49      0.49 o 
   2   1   8       62.63       54.74      2.64 o 
   3   1   8        3.86        2.64      1.18 o 
   4   1   8        6.62        5.30      1.23 o 
   5   1   8        0.56        2.19      1.42 o 
  -8   2   8        0.05        0.47      0.97 o 
  -7   2   8        0.24       -0.06      0.63 o 
  -6   2   8        0.41        1.07      0.85 o 
  -5   2   8        5.01        5.08      0.70 o 
  -4   2   8        0.64        0.91      0.71 o 
  -3   2   8       20.48       21.00      1.07 o 
  -2   2   8       31.28       30.76      1.43 o 
  -1   2   8        0.07        0.65      0.51 o 
   0   2   8      146.73      146.66      5.31 o 
   1   2   8        0.77        2.64      0.71 o 
   2   2   8       40.05       36.98      2.39 o 
   3   2   8        2.78        3.18      1.05 o 
   4   2   8        0.02        1.58      0.93 o 
   5   2   8        6.12        7.28      1.83 o 
  -8   3   8        0.02        0.22      1.03 o 
  -7   3   8        3.31        3.15      1.11 o 
  -6   3   8        0.00       -0.08      0.44 o 
  -5   3   8        9.90        9.05      1.01 o 
  -4   3   8        0.85        0.22      0.45 o 
  -3   3   8        0.49       -0.13      0.33 o 
  -2   3   8       37.08       37.91      1.74 o 
  -1   3   8       22.59       22.32      1.59 o 
   0   3   8      110.94      117.91      4.04 o 
   1   3   8        5.05        6.48      1.07 o 
   2   3   8       40.49       43.22      3.40 o 
   3   3   8        2.40        1.84      0.84 o 
   4   3   8        0.56        1.14      0.83 o 
   5   3   8        0.46        0.28      1.10 o 
  -8   4   8        0.79       -0.28      0.93 o 
  -7   4   8        1.52       -0.01      0.77 o 
  -6   4   8        3.78        2.71      1.00 o 
  -5   4   8        9.56        8.04      1.04 o 
  -4   4   8        1.52        0.68      0.62 o 
  -3   4   8        3.29        4.35      0.92 o 
  -2   4   8        0.04        0.97      0.76 o 
  -1   4   8        7.79        8.18      0.90 o 
   0   4   8       17.61       14.98      1.38 o 
   1   4   8       17.41       20.71      1.63 o 
   2   4   8        4.05        5.55      1.01 o 
   3   4   8        3.34        5.86      1.05 o 
   4   4   8        2.34        1.41      1.10 o 
   5   4   8        0.36        0.26      1.12 o 
  -7   5   8        0.31       -0.42      0.87 o 
  -6   5   8        2.08        2.76      1.09 o 
  -5   5   8        0.55        0.48      0.57 o 
  -4   5   8        0.06        0.94      0.92 o 
  -3   5   8       13.25       11.65      1.41 o 
  -2   5   8        7.15        7.74      1.28 o 
  -1   5   8       61.89       66.92      3.61 o 
   0   5   8       17.35       17.76      1.75 o 
   1   5   8       11.26       10.87      1.18 o 
   2   5   8        0.02        0.27      0.63 o 
   3   5   8        2.25        1.91      0.84 o 
   4   5   8        0.70        1.16      1.17 o 
  -7   6   8        0.21       -0.13      0.98 o 
  -6   6   8        0.05       -0.34      0.81 o 
  -5   6   8        3.08        3.62      1.20 o 
  -4   6   8        0.20        1.78      1.45 o 
  -3   6   8       51.53       53.11      3.24 o 
  -2   6   8       14.17       18.55      1.98 o 
  -1   6   8       79.25       86.65      4.54 o 
   0   6   8        0.84        2.83      1.02 o 
   1   6   8        1.03        0.53      0.67 o 
   2   6   8        1.10        1.96      1.11 o 
   3   6   8        4.78        4.83      1.22 o 
   4   6   8        2.40        1.92      1.28 o 
  -6   7   8        1.00        3.84      1.80 o 
  -5   7   8        0.18        0.51      0.97 o 
  -4   7   8        0.62        1.49      1.52 o 
  -3   7   8        1.43        4.49      1.30 o 
  -2   7   8        1.52        1.40      0.92 o 
  -1   7   8        2.11        4.02      1.25 o 
   0   7   8        5.26        5.51      1.30 o 
   1   7   8        3.74        5.22      1.33 o 
   2   7   8        5.02        5.71      1.64 o 
   3   7   8        8.44       11.83      2.16 o 
  -6   8   8        0.21        1.18      1.35 o 
  -5   8   8        0.47        1.72      1.24 o 
  -4   8   8        0.29        0.53      0.80 o 
  -3   8   8        1.17        1.80      1.05 o 
  -2   8   8        3.78        3.52      1.30 o 
  -1   8   8        0.37        0.82      1.31 o 
   0   8   8        8.13        8.60      1.63 o 
   1   8   8        0.01       -0.09      0.92 o 
   2   8   8        0.81        0.49      0.96 o 
   3   8   8        0.47       -0.04      0.82 o 
  -5   9   8        1.70        1.59      1.40 o 
  -4   9   8        0.38        3.28      1.41 o 
  -3   9   8        0.00       -0.37      0.83 o 
  -2   9   8        0.70        1.82      1.10 o 
  -1   9   8        0.80        0.55      0.87 o 
   0   9   8        1.49        3.40      1.44 o 
   1   9   8        1.19        0.93      1.42 o 
   2   9   8        0.49        0.37      1.03 o 
  -3  10   8        0.50        2.54      1.27 o 
  -2  10   8        0.03        0.36      1.01 o 
  -1  10   8        0.45       -0.15      0.95 o 
   0  10   8        1.03        0.42      1.16 o 
  -8   1   9        0.81        0.45      1.53 o 
  -7   1   9        1.27        1.60      1.05 o 
  -6   1   9        0.84        1.54      0.77 o 
  -5   1   9       10.78       10.69      1.04 o 
  -4   1   9        0.70        0.38      0.40 o 
  -3   1   9        5.21        6.46      0.90 o 
  -2   1   9        1.51        1.16      0.61 o 
  -1   1   9        6.01        6.25      0.89 o 
   0   1   9        0.22        0.40      0.81 o 
   1   1   9        3.05        3.94      0.96 o 
   2   1   9       13.70       14.01      1.58 o 
   3   1   9        3.29        2.86      0.97 o 
   4   1   9        1.49        1.03      0.85 o 
  -8   2   9        0.01       -0.99      1.29 o 
  -7   2   9        3.53        2.47      1.19 o 
  -6   2   9        0.02       -0.59      0.62 o 
  -5   2   9        2.75        2.07      0.67 o 
  -4   2   9        3.12        4.06      0.63 o 
  -3   2   9        0.00        0.07      0.44 o 
  -2   2   9       47.08       47.97      2.12 o 
  -1   2   9        2.09        1.96      0.63 o 
   0   2   9        4.62        5.22      0.89 o 
   1   2   9        0.83        0.95      0.91 o 
   2   2   9       29.34       31.83      2.55 o 
   3   2   9        1.66        2.32      1.29 o 
   4   2   9        0.04        1.18      1.26 o 
  -7   3   9        1.97        0.89      0.88 o 
  -6   3   9        0.62        0.54      0.61 o 
  -5   3   9        0.23        0.80      0.70 o 
  -4   3   9        2.14        2.33      0.80 o 
  -3   3   9        2.13        1.25      0.61 o 
  -2   3   9       82.74       80.24      3.41 o 
  -1   3   9        7.09        6.09      0.91 o 
   0   3   9      137.47      142.30      6.41 o 
   1   3   9        1.69        1.50      0.74 o 
   2   3   9        0.76        2.75      0.97 o 
   3   3   9        0.01        1.45      0.89 o 
   4   3   9        4.89        4.26      1.59 o 
  -7   4   9        0.67        5.34      4.30 o 
  -6   4   9        0.01       -0.08      0.68 o 
  -5   4   9        1.69        3.01      1.11 o 
  -4   4   9        0.74        0.31      0.72 o 
  -3   4   9        0.16        0.05      0.57 o 
  -2   4   9        0.59        0.54      0.60 o 
  -1   4   9        0.17        0.17      0.53 o 
   0   4   9       30.69       29.81      1.99 o 
   1   4   9        6.41        6.38      1.09 o 
   2   4   9        7.64        7.06      1.20 o 
   3   4   9        1.86        3.57      2.10 o 
   4   4   9        3.16        1.96      1.45 o 
  -7   5   9        0.24        0.21      0.97 o 
  -6   5   9        0.62       -0.24      0.94 o 
  -5   5   9        0.33       -0.09      0.71 o 
  -4   5   9        0.56        0.90      0.87 o 
  -3   5   9       25.88       29.67      3.85 o 
  -2   5   9        0.61        2.00      1.19 o 
  -1   5   9       28.57       32.46      2.68 o 
   0   5   9        0.06        1.02      0.79 o 
   1   5   9        2.31        4.44      0.98 o 
   2   5   9        0.70        3.64      1.21 o 
   3   5   9        1.89        1.64      0.96 o 
  -6   6   9        0.00        2.05      2.29 o 
  -5   6   9        5.93        4.64      1.41 o 
  -4   6   9        0.65        0.93      0.89 o 
  -3   6   9       29.45       33.46      2.80 o 
  -2   6   9        5.06        6.79      1.37 o 
  -1   6   9        7.03        7.83      1.67 o 
   0   6   9        0.16        1.61      1.10 o 
   1   6   9        0.66        1.87      1.16 o 
   2   6   9        5.79        6.37      2.12 o 
   3   6   9        6.67       10.50      2.62 o 
  -6   7   9        0.10        0.07      0.97 o 
  -5   7   9        5.14        3.33      2.08 o 
  -4   7   9        5.12        8.33      1.54 o 
  -3   7   9        4.46        4.70      1.36 o 
  -2   7   9        4.07        5.45      1.60 o 
  -1   7   9        1.34        2.31      1.33 o 
   0   7   9        0.25        0.60      0.88 o 
   1   7   9        0.76        1.49      1.50 o 
   2   7   9        0.00        0.86      1.03 o 
  -5   8   9        0.06        2.96      1.57 o 
  -4   8   9        0.68        1.04      0.95 o 
  -3   8   9        2.77        2.88      1.22 o 
  -2   8   9        2.84        2.35      1.34 o 
  -1   8   9        1.63        2.63      1.22 o 
   0   8   9        0.05        0.37      0.95 o 
   1   8   9        1.76        1.34      1.13 o 
  -3   9   9        0.38        0.38      0.99 o 
  -2   9   9        0.59        1.12      1.01 o 
  -1   9   9        0.12        1.58      1.22 o 
   0   9   9        0.79        0.03      1.11 o 
  -6   0  10        0.81        3.98      1.66 o 
  -5   0  10        4.75        3.56      1.02 o 
  -4   0  10        0.02       -0.42      0.61 o 
  -3   0  10        0.50        0.52      0.87 o 
  -2   0  10        2.14        1.98      1.17 o 
  -1   0  10       13.52       13.55      2.07 o 
   0   0  10        2.52        4.68      1.53 o 
   1   0  10        0.32        0.66      1.13 o 
   2   0  10        7.66        8.04      2.70 o 
   3   0  10        1.50        1.33      1.55 o 
  -7   1  10        1.57        0.76      0.90 o 
  -6   1  10        0.00        1.17      0.95 o 
  -5   1  10        4.40        4.67      0.89 o 
  -4   1  10        0.76        0.17      0.51 o 
  -3   1  10        0.61        0.06      0.40 o 
  -2   1  10        0.26       -0.02      0.52 o 
  -1   1  10        0.06        0.34      0.64 o 
   0   1  10       27.56       24.14      2.02 o 
   1   1  10        0.93        1.87      0.93 o 
   2   1  10        2.23        0.51      0.85 o 
   3   1  10        0.81        1.16      1.07 o 
  -7   2  10        0.41        0.01      0.92 o 
  -6   2  10        0.80        0.93      0.86 o 
  -5   2  10        2.29        2.39      0.96 o 
  -4   2  10       16.06       17.35      1.37 o 
  -3   2  10        0.01        0.50      0.59 o 
  -2   2  10       58.78       63.25      3.33 o 
  -1   2  10        0.26       -0.01      0.61 o 
   0   2  10       19.20       16.58      1.66 o 
   1   2  10        3.13        3.37      1.10 o 
   2   2  10        0.08        0.67      0.85 o 
   3   2  10        8.67       11.57      1.61 o 
  -7   3  10        1.25        0.21      0.92 o 
  -6   3  10        0.23       -0.09      1.09 o 
  -5   3  10        0.13       -0.14      0.66 o 
  -4   3  10        8.20        7.76      1.30 o 
  -3   3  10        4.66        4.53      1.07 o 
  -2   3  10       23.42       20.47      1.47 o 
  -1   3  10        2.16        3.69      0.88 o 
   0   3  10        7.23        9.95      1.53 o 
   1   3  10        1.56        3.10      1.06 o 
   2   3  10        0.02       -0.15      0.69 o 
   3   3  10        0.00        0.20      0.77 o 
  -6   4  10        0.18        0.29      1.17 o 
  -5   4  10        0.07        0.46      0.88 o 
  -4   4  10        0.36       -0.97      1.04 o 
  -3   4  10        5.91        5.83      1.18 o 
  -2   4  10        6.59        6.40      1.20 o 
  -1   4  10        3.56        4.27      0.93 o 
   0   4  10        0.07        0.25      0.66 o 
   1   4  10        2.18        2.35      0.97 o 
   2   4  10        4.25        3.77      1.58 o 
   3   4  10        0.01       -0.54      1.21 o 
  -5   5  10        4.00        4.91      1.27 o 
  -4   5  10        1.16        2.05      1.06 o 
  -3   5  10       10.71        9.41      1.58 o 
  -2   5  10        2.07        2.16      1.35 o 
  -1   5  10        1.55        2.88      1.44 o 
   0   5  10        0.24       -0.68      1.06 o 
   1   5  10        0.92        0.68      0.95 o 
   2   5  10        0.90       -0.17      0.91 o 
  -5   6  10        9.77       11.18      2.32 o 
  -4   6  10        3.38        5.29      1.66 o 
  -3   6  10       12.11       11.73      1.87 o 
  -2   6  10        0.19        1.45      1.13 o 
  -1   6  10        1.57        1.89      1.23 o 
   0   6  10        0.67        1.21      1.17 o 
   1   6  10        3.31        3.97      1.48 o 
   2   6  10        1.23       -0.35      1.07 o 
  -5   7  10        0.56       -0.34      1.18 o 
  -4   7  10        0.20        0.68      0.92 o 
  -3   7  10        0.11        1.39      1.04 o 
  -2   7  10        1.83        1.60      1.12 o 
  -1   7  10        0.22       -0.16      0.97 o 
   0   7  10        3.85        6.06      1.73 o 
   1   7  10        6.53        6.70      2.35 o 
  -3   8  10        0.03        0.64      1.23 o 
  -2   8  10        1.20        0.47      1.02 o 
  -1   8  10        0.03        0.32      1.10 o 
  -6   1  11        0.40        0.96      1.02 o 
  -5   1  11        0.55       -0.43      0.91 o 
  -4   1  11        1.59        1.78      1.14 o 
  -3   1  11        1.15        1.37      0.81 o 
  -2   1  11        0.93        0.97      0.82 o 
  -1   1  11        0.19       -0.86      0.90 o 
   0   1  11        4.92        5.27      1.32 o 
   1   1  11        3.07        4.17      1.33 o 
   2   1  11        0.23       -0.60      0.93 o 
  -6   2  11        1.26        0.89      1.03 o 
  -5   2  11        0.04       -0.28      0.70 o 
  -4   2  11        7.73        9.54      2.04 o 
  -3   2  11        0.63        1.89      0.92 o 
  -2   2  11        1.23        0.68      0.86 o 
  -1   2  11        0.02        0.14      0.70 o 
   0   2  11       10.53       10.35      1.60 o 
   1   2  11        1.19        0.95      1.14 o 
   2   2  11        0.01        0.00      1.01 o 
  -6   3  11        1.57        0.85      1.08 o 
  -5   3  11        0.57        0.57      0.84 o 
  -4   3  11       19.45       22.06      2.57 o 
  -3   3  11        1.52        0.19      0.85 o 
  -2   3  11       30.92       29.30      2.65 o 
  -1   3  11        0.62        0.38      0.72 o 
   0   3  11        0.92        1.82      1.04 o 
   1   3  11        0.74        0.51      0.89 o 
   2   3  11        2.36        4.55      1.26 o 
  -5   4  11        0.00        0.76      0.98 o 
  -4   4  11        0.31        0.23      0.92 o 
  -3   4  11        0.13        0.28      0.74 o 
  -2   4  11        5.02        5.15      1.49 o 
  -1   4  11        1.95        1.44      1.05 o 
   0   4  11        0.80        0.67      1.02 o 
   1   4  11        0.27        2.81      2.01 o 
  -5   5  11        4.42        5.29      1.82 o 
  -4   5  11        0.13        0.21      0.85 o 
  -3   5  11        2.86        2.40      1.36 o 
  -2   5  11        0.13        1.03      1.89 o 
  -1   5  11        2.41        3.76      1.81 o 
   0   5  11        0.96        1.08      1.51 o 
   1   5  11        0.92        0.32      1.04 o 
  -4   6  11        0.51        1.98      1.21 o 
  -3   6  11        1.67        1.62      1.01 o 
  -2   6  11        0.44        1.08      1.10 o 
  -1   6  11        0.91        2.03      1.51 o 
   0   6  11        3.19        3.92      1.70 o 
  -5   0  12        0.01        0.28      1.11 o 
  -4   0  12        0.14       -0.35      0.98 o 
  -3   0  12        1.37        2.45      1.91 o 
  -2   0  12        0.69       -0.09      0.95 o 
  -1   0  12        0.06       -0.12      1.36 o 
   0   0  12        2.00        2.14      1.45 o 
  -5   1  12        0.03        1.25      1.10 o 
  -4   1  12        0.00        0.03      0.65 o 
  -3   1  12        0.01        0.44      0.80 o 
  -2   1  12        5.56        5.42      1.20 o 
  -1   1  12        0.00        0.56      0.84 o 
   0   1  12        0.33       -1.00      1.00 o 
  -5   2  12        0.02       -0.24      0.89 o 
  -4   2  12       12.21        9.26      1.78 o 
  -3   2  12        0.07        0.51      0.91 o 
  -2   2  12        4.50        2.25      1.14 o 
  -1   2  12        1.77        3.08      1.28 o 
   0   2  12        0.10        0.33      0.80 o 
  -4   3  12        2.29        2.77      2.65 o 
  -3   3  12        0.73        1.60      1.15 o 
  -2   3  12        0.15        0.05      0.74 o 
  -1   3  12        0.42        0.19      0.84 o 
   0   3  12        0.43        1.49      1.31 o 
  -4   4  12        1.63        4.78      2.17 o 
  -3   4  12        0.33        2.25      1.94 o 
  -2   4  12        0.04       -0.31      0.98 o 
  -1   4  12        0.33        2.20      1.33 o 
                                                 
